# Supplementary material for: Proteomic, Metabolomic, and Lipidomic Analyses of Lung Tissue Exposed to Mustard Gas
Source: Metabolites. 2022 Aug 30;12(9):815. doi: 10.3390/metabo12090815 (PMC9501011; doi:10.3390/metabo12090815)
Supplement: Supplementary file 1 [file metabolites-12-00815-s001.zip]

Archive with 2 entries (2 files):
- Supplemental Figures for PROTEOMIC, METABOLOMIC, and LIPIDOMIC.pptx
- Supplemental Table S1.csv
