# Supplementary material for: Proteomic, Metabolomic, and Lipidomic Analyses of Lung Tissue Exposed to Mustard Gas
Source: Metabolites. 2022 Aug 30;12(9):815. doi: 10.3390/metabo12090815 (PMC9501011; doi:10.3390/metabo12090815)
Supplement: Supplementary file 1 [file metabolites-12-00815-s001.zip › Supplemental Table S1.csv]

Table S1. Significantly enriched pathways.
Timepoint Post-Exposure	Enrichment FDR	nGenes	Pathway Genes	Fold Enrichment	Pathway	URL	Genes
3 hours	0.000826875	13	22	4.91419295	Intraciliary transport involved in cilium assembly	http://amigo.geneontology.org/amigo/term/GO:0035735	HSPB11 DYNLL1 IFT74 IFT52 KIF3B DYNLRB1 DYNC2I1 IFT22 KIF3A WDR19 IFT140 TTC30B DYNLL2
3 hours	0.001231192	14	27	4.312169312	Intraciliary transport	http://amigo.geneontology.org/amigo/term/GO:0042073	HSPB11 DYNLL1 IFT74 IFT52 KIF3B DYNLRB1 DYNC2I1 IFT22 KIF3A WDR19 IFT140 TTC30B TTC30A DYNLL2
3 hours	0.056396069	10	20	4.158163265	Regulation of tumor necrosis factor-mediated signaling pathway	http://amigo.geneontology.org/amigo/term/GO:0010803	SPPL2B CASP8 TRADD TNFAIP3 RIPK1 SPPL2A ADAM17 OTULIN FADD CHUK
24 hours	3.08E-05	16	31	5.119413728	Collagen fibril organization	http://amigo.geneontology.org/amigo/term/GO:0030199	FOXC1 LAMC2 PLOD3 COL1A1 FMOD P4HA1 COLGALT1 COL4A2 CYP1B1 COL6A1 SERPINH1 DST PPIB P4HB COL4A1 LAMB3
24 hours	0.000108657	52	241	2.140169847	Carbohydrate derivative biosynthetic process	http://amigo.geneontology.org/amigo/term/GO:1901137	HS3ST1 B4GALT7 NDST1 LMAN1 CAD PDPR ACOT7 ACOT8 DHODH PLOD3 GALNT7 ATP5F1B HBEGF GNPDA1 SLC25A12 ALG5 ADCY7 FMOD IL1B PAICS PPAT SDF2L1 MGAT1 ITM2B PHLDA1 KERA SCCPDH HSD17B12 DLAT ACSL1 PANK1 GNE AK4 RPN1 ATP5F1C ATP5PD ATP5ME CHST14 CTPS1 DCAKD XXYLT1 IMPDH2 BGN NUDT14 ATP6V0C B3GLCT PRELP GPAA1 PNP MT-ATP6 APRT HSD17B8
24 hours	0.000696685	24	80	2.975659229	Ribonucleotide biosynthetic process	http://amigo.geneontology.org/amigo/term/GO:0009260	CAD PDPR ACOT7 DHODH ATP5F1B SLC25A12 ADCY7 PAICS PPAT HSD17B12 DLAT ACSL1 PANK1 AK4 ATP5F1C ATP5PD ATP5ME CTPS1 DCAKD IMPDH2 ATP6V0C MT-ATP6 APRT HSD17B8
24 hours	0.000696685	24	81	2.938922696	Ribose phosphate biosynthetic process	http://amigo.geneontology.org/amigo/term/GO:0046390	CAD PDPR ACOT7 DHODH ATP5F1B SLC25A12 ADCY7 PAICS PPAT HSD17B12 DLAT ACSL1 PANK1 AK4 ATP5F1C ATP5PD ATP5ME CTPS1 DCAKD IMPDH2 ATP6V0C MT-ATP6 APRT HSD17B8
24 hours	0.000696685	72	409	1.746108105	Carbohydrate derivative metabolic process	http://amigo.geneontology.org/amigo/term/GO:1901135	HS3ST1 DERA B4GALT7 HEXB FOXC1 PFKP NDST1 SEL1L LMAN1 NUP37 CAD PDPR NUP188 ACOT7 ACOT8 DHODH PLOD3 NAGLU ALDOC GALNT7 ATP5F1B HBEGF GNPDA1 GPD2 SLC25A12 NUP43 ALG5 ADCY7 FMOD IL1B PAICS PPAT SDF2L1 MGAT1 HSD17B4 ITM2B PHLDA1 KERA EPHA2 SCCPDH HSD17B12 DLAT OXSM ACSL1 PANK1 HK1 GNE AK4 PMVK RPN1 ATP5F1C ATP5PD ATP5ME CHST14 CTPS1 DCAKD XXYLT1 IMPDH2 SGSH BGN NUDT14 ATP6V0C B3GLCT PRELP GPAA1 AKR1…
24 hours	0.000764084	38	168	2.243552593	Ribose phosphate metabolic process	http://amigo.geneontology.org/amigo/term/GO:0019693	PFKP NUP37 CAD PDPR NUP188 ACOT7 ACOT8 DHODH ALDOC ATP5F1B SLC25A12 NUP43 ADCY7 PAICS PPAT HSD17B4 EPHA2 HSD17B12 DLAT OXSM ACSL1 PANK1 HK1 AK4 PMVK ATP5F1C ATP5PD ATP5ME CTPS1 DCAKD IMPDH2 NUDT14 ATP6V0C PNP MT-ATP6 APRT HSD17B8 EIF6
24 hours	0.000978205	37	164	2.23779251	Ribonucleotide metabolic process	http://amigo.geneontology.org/amigo/term/GO:0009259	PFKP NUP37 CAD PDPR NUP188 ACOT7 ACOT8 DHODH ALDOC ATP5F1B SLC25A12 NUP43 ADCY7 PAICS PPAT HSD17B4 EPHA2 HSD17B12 DLAT OXSM ACSL1 PANK1 HK1 AK4 PMVK ATP5F1C ATP5PD ATP5ME CTPS1 DCAKD IMPDH2 ATP6V0C PNP MT-ATP6 APRT HSD17B8 EIF6
24 hours	0.001005452	47	233	2.000800912	Generation of precursor metabolites and energy	http://amigo.geneontology.org/amigo/term/GO:0006091	NDUFAB1 UQCRC1 DERA PHKA2 CS PFKP NUP37 NUP188 CYB5B NOP53 PPIF ALDOC ATP5F1B ACSS3 NNT GNPDA1 GPD2 SLC25A12 NUP43 COX4I1 ALDH1B1 PNPT1 UQCRC2 DEGS1 NIPSNAP2 DLAT SDHAF4 UQCRB HK1 ACOX1 AK4 NDUFS4 ATP5F1C ATP5PD NDUFS5 ATP5ME NDUFA11 SLC25A22 EPM2AIP1 UQCR10 IRS2 LYRM7 AKR1C4 MT-CO1 MT-ND4 MT-ATP6 EIF6
24 hours	0.001548186	27	105	2.550565054	External encapsulating structure organization	http://amigo.geneontology.org/amigo/term/GO:0045229	FOXC1 LAMC2 CAV1 SERPINE1 PLOD3 COL1A1 FMOD P4HA1 TGM3 COLGALT1 COL4A2 CYP1B1 COL6A1 HSD17B12 SERPINH1 DST ADAMTS1 ITGA5 HTRA1 PPIB BGN P4HB COL4A1 CD47 LAMB3 ERO1A MMP28
24 hours	0.001611447	29	118	2.437686939	Cellular respiration	http://amigo.geneontology.org/amigo/term/GO:0045333	NDUFAB1 UQCRC1 CS NOP53 PPIF ATP5F1B NNT GPD2 SLC25A12 COX4I1 PNPT1 UQCRC2 NIPSNAP2 DLAT SDHAF4 UQCRB AK4 NDUFS4 ATP5F1C ATP5PD NDUFS5 ATP5ME NDUFA11 SLC25A22 UQCR10 LYRM7 MT-CO1 MT-ND4 MT-ATP6
24 hours	0.001719222	57	317	1.78351815	Ion transport	http://amigo.geneontology.org/amigo/term/GO:0006811	EHD3 ATP6V0A1 ATG5 IP6K2 ATP6AP1 PTGS2 OSTM1 FTL SLC25A17 RAB3A CAV1 SFXN3 PPIF ATP5F1B NNT SLC25A12 PCYOX1 IL1B HSPA2 TOMM40 SLC6A8 COX4I1 TOR1A ATP6V1G1 TMEM63B RHCG AFG3L2 ARL6IP5 SLC30A5 NIPSNAP2 STOM PTGES HOMER1 ATP6V0D1 SLC30A7 SFXN1 CDK5 ATP5F1C ATP5PD FTH1 ATP5ME MMGT1 SLC30A1 LRRC8E LRRC8C ARHGAP1 SLC25A22 ATP6V0C CD47 ERO1A GET3 AKR1C4 MT-CO1 MT-ND4 MT-ATP6 VDAC1 TAP2
24 hours	0.001719222	21	73	2.853371864	Purine ribonucleotide biosynthetic process	http://amigo.geneontology.org/amigo/term/GO:0009152	PDPR ACOT7 ATP5F1B SLC25A12 ADCY7 PAICS PPAT HSD17B12 DLAT ACSL1 PANK1 AK4 ATP5F1C ATP5PD ATP5ME DCAKD IMPDH2 ATP6V0C MT-ATP6 APRT HSD17B8
24 hours	0.001719222	26	102	2.528337907	Extracellular matrix organization	http://amigo.geneontology.org/amigo/term/GO:0030198	FOXC1 LAMC2 CAV1 SERPINE1 PLOD3 COL1A1 FMOD P4HA1 COLGALT1 COL4A2 CYP1B1 COL6A1 HSD17B12 SERPINH1 DST ADAMTS1 ITGA5 HTRA1 PPIB BGN P4HB COL4A1 CD47 LAMB3 ERO1A MMP28
24 hours	0.001719222	26	102	2.528337907	Extracellular structure organization	http://amigo.geneontology.org/amigo/term/GO:0043062	FOXC1 LAMC2 CAV1 SERPINE1 PLOD3 COL1A1 FMOD P4HA1 COLGALT1 COL4A2 CYP1B1 COL6A1 HSD17B12 SERPINH1 DST ADAMTS1 ITGA5 HTRA1 PPIB BGN P4HB COL4A1 CD47 LAMB3 ERO1A MMP28
24 hours	0.001719222	103	681	1.500209988	Small molecule metabolic process	http://amigo.geneontology.org/amigo/term/GO:0044281	NDUFAB1 DERA PSMA4 ACAA1 CS PFKP IARS2 IP6K2 PTGS2 NUP37 GSTP1 CAD MGST2 PDPR NUP188 ACOT7 SLC25A17 ACOT8 GDPD3 DHODH BCKDK CAV1 PLOD3 PSMA2 SFXN3 PSMD3 BLMH ALDOC ATP5F1B ACSS3 GNPDA1 GPD2 SLC25A12 WARS2 FAAH KDSR NUP43 ACAT2 ADCY7 IL1B PAICS PPAT IVD SLC6A8 MGAT1 HSD17B4 ECHDC3 ALDH1B1 CYP1B1 EPHA2 TARS2 DEGS1 LIPT1 EBP ERLIN2 PTGES GLUD1 HSD17B12 DLAT OXSM ACSL1 PANK1 HK1 GNE ACOX1 PARS2 AK4 P…
24 hours	0.001719222	63	359	1.740636318	Transmembrane transport	http://amigo.geneontology.org/amigo/term/GO:0055085	SEC62 EHD3 ATP6V0A1 PSMA4 ATG5 SEL1L ATP6AP1 OSTM1 TOMM22 SLC25A17 CAV1 PSMA2 SFXN3 PPIF PSMD3 GRPEL1 ATP5F1B NNT SLC25A12 IL1B HSPA2 TOMM40 SLC6A8 COX4I1 ATP6V1G1 TMEM63B PNPT1 RHCG AFG3L2 ARL6IP5 SLC30A5 NIPSNAP2 ERLIN2 STOM ACSL1 HOMER1 ATP6V0D1 SLC30A7 PSMD6 GRPEL2 SFXN1 CDK5 ATP5F1C ATP5PD ATP5ME MMGT1 ASPSCR1 TMED10 SLC30A1 LRRC8E LRRC8C PSMD2 SLC25A22 PSMD13 ATP6V0C IRS2 ERO1A MT-CO1 MT-ND…
24 hours	0.001719222	22	79	2.762215318	Purine-containing compound biosynthetic process	http://amigo.geneontology.org/amigo/term/GO:0072522	PDPR ACOT7 ATP5F1B SLC25A12 ADCY7 PAICS PPAT HSD17B12 DLAT ACSL1 PANK1 AK4 ATP5F1C ATP5PD ATP5ME DCAKD IMPDH2 ATP6V0C PNP MT-ATP6 APRT HSD17B8
24 hours	0.001991332	34	155	2.175750834	Purine ribonucleotide metabolic process	http://amigo.geneontology.org/amigo/term/GO:0009150	PFKP NUP37 PDPR NUP188 ACOT7 ACOT8 ALDOC ATP5F1B SLC25A12 NUP43 ADCY7 PAICS PPAT HSD17B4 EPHA2 HSD17B12 DLAT OXSM ACSL1 PANK1 HK1 AK4 PMVK ATP5F1C ATP5PD ATP5ME DCAKD IMPDH2 ATP6V0C PNP MT-ATP6 APRT HSD17B8 EIF6
24 hours	0.002568558	5	5	9.918864097	Alpha-linolenic acid metabolic process	http://amigo.geneontology.org/amigo/term/GO:0036109	ACAA1 ACOT8 HSD17B4 ACSL1 ACOX1
24 hours	0.002576685	21	76	2.740738764	Purine nucleotide biosynthetic process	http://amigo.geneontology.org/amigo/term/GO:0006164	PDPR ACOT7 ATP5F1B SLC25A12 ADCY7 PAICS PPAT HSD17B12 DLAT ACSL1 PANK1 AK4 ATP5F1C ATP5PD ATP5ME DCAKD IMPDH2 ATP6V0C MT-ATP6 APRT HSD17B8
24 hours	0.002576685	26	106	2.43292893	Nucleotide biosynthetic process	http://amigo.geneontology.org/amigo/term/GO:0009165	PTGS2 CAD PDPR ACOT7 DHODH ATP5F1B SLC25A12 ADCY7 PAICS PPAT HSD17B12 DLAT ACSL1 PANK1 AK4 ATP5F1C ATP5PD ATP5ME CTPS1 DCAKD IMPDH2 ATP6V0C PNP MT-ATP6 APRT HSD17B8
24 hours	0.002948614	26	107	2.410191276	Nucleoside phosphate biosynthetic process	http://amigo.geneontology.org/amigo/term/GO:1901293	PTGS2 CAD PDPR ACOT7 DHODH ATP5F1B SLC25A12 ADCY7 PAICS PPAT HSD17B12 DLAT ACSL1 PANK1 AK4 ATP5F1C ATP5PD ATP5ME CTPS1 DCAKD IMPDH2 ATP6V0C PNP MT-ATP6 APRT HSD17B8
24 hours	0.00328674	29	127	2.264937471	Protein folding	http://amigo.geneontology.org/amigo/term/GO:0006457	CSNK2A2 LMAN1 DNAJB11 CDC37L1 PPIF GRPEL1 MLEC CCT4 PDCL3 HSPE1 TCP1 FKBP9 HSPA2 SDF2L1 SDF2 TOR1B TOR1A PPIL1 CCT6A HSPA13 CCT8 TOR2A CCT3 GRPEL2 PPIB PDIA3 P4HB ERO1A CSNK2B
24 hours	0.00328674	32	147	2.159208511	Energy derivation by oxidation of organic compounds	http://amigo.geneontology.org/amigo/term/GO:0015980	NDUFAB1 UQCRC1 PHKA2 CS NOP53 PPIF ATP5F1B NNT GPD2 SLC25A12 COX4I1 PNPT1 UQCRC2 NIPSNAP2 DLAT SDHAF4 UQCRB AK4 NDUFS4 ATP5F1C ATP5PD NDUFS5 ATP5ME NDUFA11 SLC25A22 EPM2AIP1 UQCR10 IRS2 LYRM7 MT-CO1 MT-ND4 MT-ATP6
24 hours	0.003711346	34	162	2.081736909	Purine nucleotide metabolic process	http://amigo.geneontology.org/amigo/term/GO:0006163	PFKP NUP37 PDPR NUP188 ACOT7 ACOT8 ALDOC ATP5F1B SLC25A12 NUP43 ADCY7 PAICS PPAT HSD17B4 EPHA2 HSD17B12 DLAT OXSM ACSL1 PANK1 HK1 AK4 PMVK ATP5F1C ATP5PD ATP5ME DCAKD IMPDH2 ATP6V0C PNP MT-ATP6 APRT HSD17B8 EIF6
24 hours	0.003711346	64	384	1.653144016	Carboxylic acid metabolic process	http://amigo.geneontology.org/amigo/term/GO:0019752	NDUFAB1 PSMA4 ACAA1 CS PFKP IARS2 PTGS2 NUP37 GSTP1 CAD MGST2 PDPR NUP188 ACOT7 SLC25A17 ACOT8 BCKDK CAV1 PLOD3 PSMA2 PSMD3 BLMH ALDOC GNPDA1 SLC25A12 WARS2 FAAH NUP43 ACAT2 IL1B PPAT IVD SLC6A8 HSD17B4 ECHDC3 CYP1B1 TARS2 DEGS1 LIPT1 ERLIN2 PTGES GLUD1 HSD17B12 DLAT OXSM ACSL1 HK1 GNE ACOX1 PARS2 PSMD6 ACAA2 CTPS1 QARS1 ARV1 PSMD2 THAP4 PSMD13 IRS2 AKR1C4 VDAC1 HSD17B8 EIF6 MARS2
24 hours	0.003711346	44	233	1.873090216	Nucleobase-containing small molecule metabolic process	http://amigo.geneontology.org/amigo/term/GO:0055086	DERA PFKP PTGS2 NUP37 CAD PDPR NUP188 ACOT7 ACOT8 DHODH ALDOC ATP5F1B GNPDA1 SLC25A12 NUP43 ADCY7 PAICS PPAT MGAT1 HSD17B4 EPHA2 HSD17B12 DLAT OXSM ACSL1 PANK1 HK1 GNE AK4 PMVK ATP5F1C ATP5PD ATP5ME CTPS1 DCAKD IMPDH2 NUDT14 ATP6V0C PNP MT-ATP6 APRT HSD17B8 EIF6 APOBEC3C
24 hours	0.003711346	36	176	2.028858565	Cation transmembrane transport	http://amigo.geneontology.org/amigo/term/GO:0098655	EHD3 ATP6V0A1 ATG5 ATP6AP1 CAV1 SFXN3 PPIF ATP5F1B NNT SLC25A12 HSPA2 SLC6A8 COX4I1 ATP6V1G1 TMEM63B RHCG AFG3L2 SLC30A5 NIPSNAP2 STOM HOMER1 ATP6V0D1 SLC30A7 SFXN1 CDK5 ATP5F1C ATP5PD ATP5ME MMGT1 SLC30A1 ATP6V0C ERO1A MT-CO1 MT-ND4 MT-ATP6 VDAC1
24 hours	0.004122639	43	227	1.878903772	Ion transmembrane transport	http://amigo.geneontology.org/amigo/term/GO:0034220	EHD3 ATP6V0A1 ATG5 ATP6AP1 OSTM1 SLC25A17 CAV1 SFXN3 PPIF ATP5F1B NNT SLC25A12 HSPA2 SLC6A8 COX4I1 ATP6V1G1 TMEM63B RHCG AFG3L2 ARL6IP5 SLC30A5 NIPSNAP2 STOM HOMER1 ATP6V0D1 SLC30A7 SFXN1 CDK5 ATP5F1C ATP5PD ATP5ME MMGT1 SLC30A1 LRRC8E LRRC8C SLC25A22 ATP6V0C ERO1A MT-CO1 MT-ND4 MT-ATP6 VDAC1 TAP2
24 hours	0.004258698	40	206	1.925993029	Nucleoside phosphate metabolic process	http://amigo.geneontology.org/amigo/term/GO:0006753	DERA PFKP PTGS2 NUP37 CAD PDPR NUP188 ACOT7 ACOT8 DHODH ALDOC ATP5F1B SLC25A12 NUP43 ADCY7 PAICS PPAT HSD17B4 EPHA2 HSD17B12 DLAT OXSM ACSL1 PANK1 HK1 AK4 PMVK ATP5F1C ATP5PD ATP5ME CTPS1 DCAKD IMPDH2 NUDT14 ATP6V0C PNP MT-ATP6 APRT HSD17B8 EIF6
24 hours	0.004552757	16	52	3.051958184	Mitochondrial transmembrane transport	http://amigo.geneontology.org/amigo/term/GO:1990542	SLC25A17 SFXN3 GRPEL1 ATP5F1B SLC25A12 TOMM40 PNPT1 AFG3L2 GRPEL2 SFXN1 ATP5F1C ATP5PD ATP5ME SLC25A22 MT-ATP6 VDAC1
24 hours	0.006175024	65	400	1.611815416	Organic acid metabolic process	http://amigo.geneontology.org/amigo/term/GO:0006082	NDUFAB1 PSMA4 ACAA1 CS PFKP IARS2 PTGS2 NUP37 GSTP1 CAD MGST2 PDPR NUP188 ACOT7 SLC25A17 ACOT8 BCKDK CAV1 PLOD3 PSMA2 PSMD3 BLMH ALDOC GNPDA1 SLC25A12 WARS2 FAAH NUP43 ACAT2 IL1B PPAT IVD SLC6A8 HSD17B4 ECHDC3 CYP1B1 TARS2 DEGS1 LIPT1 ERLIN2 PTGES GLUD1 HSD17B12 DLAT OXSM ACSL1 HK1 GNE ACOX1 PARS2 PSMD6 ACAA2 CTPS1 QARS1 ARV1 PSMD2 THAP4 PSMD13 IRS2 AKR1C4 PNP VDAC1 HSD17B8 EIF6 MARS2
24 hours	0.006291665	39	203	1.90559458	Nucleotide metabolic process	http://amigo.geneontology.org/amigo/term/GO:0009117	DERA PFKP PTGS2 NUP37 CAD PDPR NUP188 ACOT7 ACOT8 DHODH ALDOC ATP5F1B SLC25A12 NUP43 ADCY7 PAICS PPAT HSD17B4 EPHA2 HSD17B12 DLAT OXSM ACSL1 PANK1 HK1 AK4 PMVK ATP5F1C ATP5PD ATP5ME CTPS1 DCAKD IMPDH2 ATP6V0C PNP MT-ATP6 APRT HSD17B8 EIF6
24 hours	0.006380653	34	168	2.007389163	Purine-containing compound metabolic process	http://amigo.geneontology.org/amigo/term/GO:0072521	PFKP NUP37 PDPR NUP188 ACOT7 ACOT8 ALDOC ATP5F1B SLC25A12 NUP43 ADCY7 PAICS PPAT HSD17B4 EPHA2 HSD17B12 DLAT OXSM ACSL1 PANK1 HK1 AK4 PMVK ATP5F1C ATP5PD ATP5ME DCAKD IMPDH2 ATP6V0C PNP MT-ATP6 APRT HSD17B8 EIF6
24 hours	0.006943382	28	128	2.169751521	Fatty acid metabolic process	http://amigo.geneontology.org/amigo/term/GO:0006631	NDUFAB1 ACAA1 PTGS2 GSTP1 PDPR ACOT7 SLC25A17 ACOT8 CAV1 FAAH ACAT2 IL1B IVD HSD17B4 ECHDC3 CYP1B1 DEGS1 ERLIN2 PTGES HSD17B12 OXSM ACSL1 ACOX1 ACAA2 IRS2 AKR1C4 HSD17B8 EIF6
24 hours	0.006943382	64	395	1.607107094	Oxoacid metabolic process	http://amigo.geneontology.org/amigo/term/GO:0043436	NDUFAB1 PSMA4 ACAA1 CS PFKP IARS2 PTGS2 NUP37 GSTP1 CAD MGST2 PDPR NUP188 ACOT7 SLC25A17 ACOT8 BCKDK CAV1 PLOD3 PSMA2 PSMD3 BLMH ALDOC GNPDA1 SLC25A12 WARS2 FAAH NUP43 ACAT2 IL1B PPAT IVD SLC6A8 HSD17B4 ECHDC3 CYP1B1 TARS2 DEGS1 LIPT1 ERLIN2 PTGES GLUD1 HSD17B12 DLAT OXSM ACSL1 HK1 GNE ACOX1 PARS2 PSMD6 ACAA2 CTPS1 QARS1 ARV1 PSMD2 THAP4 PSMD13 IRS2 AKR1C4 VDAC1 HSD17B8 EIF6 MARS2
24 hours	0.007289431	43	235	1.81494109	Cation transport	http://amigo.geneontology.org/amigo/term/GO:0006812	EHD3 ATP6V0A1 ATG5 ATP6AP1 PTGS2 FTL SLC25A17 RAB3A CAV1 SFXN3 PPIF ATP5F1B NNT SLC25A12 HSPA2 SLC6A8 COX4I1 TOR1A ATP6V1G1 TMEM63B RHCG AFG3L2 SLC30A5 NIPSNAP2 STOM HOMER1 ATP6V0D1 SLC30A7 SFXN1 CDK5 ATP5F1C ATP5PD FTH1 ATP5ME MMGT1 SLC30A1 ARHGAP1 ATP6V0C ERO1A MT-CO1 MT-ND4 MT-ATP6 VDAC1
24 hours	0.007289431	59	357	1.63925205	Exocytosis	http://amigo.geneontology.org/amigo/term/GO:0006887	DERA ATP6V0A1 HEXB ACAA1 ATP6AP1 RAB21 GSTP1 CPNE3 FTL RAB18 PGRMC1 RAB3A SERPINE1 PSMA2 CDC37L1 PSMD3 ALDOC MLEC RAB14 RAB9A CHMP2A CAP1 DSG1 TMBIM1 CKAP4 STX17 PRCP GGH SCCPDH DEGS1 ARL8A MANF PCYOX1L STOM ENDOD1 WNT7A CCT8 PSMD6 CLEC3B CDK5 FTH1 RAB31 TRAPPC11 TMED10 PSMD2 IMPDH2 PROS1 C6orf120 PSMD13 ATP6V0C LAMP1 S100A13 MME CD47 PNP APRT CSNK2B TXNDC5 STING1
24 hours	0.007289431	53	310	1.695805797	Regulated exocytosis	http://amigo.geneontology.org/amigo/term/GO:0045055	DERA ATP6V0A1 HEXB ACAA1 GSTP1 CPNE3 FTL RAB18 PGRMC1 RAB3A SERPINE1 PSMA2 CDC37L1 PSMD3 ALDOC MLEC RAB14 CAP1 DSG1 TMBIM1 CKAP4 PRCP GGH SCCPDH DEGS1 ARL8A MANF PCYOX1L STOM ENDOD1 WNT7A CCT8 PSMD6 CLEC3B CDK5 FTH1 RAB31 TMED10 PSMD2 IMPDH2 PROS1 C6orf120 PSMD13 ATP6V0C LAMP1 S100A13 MME CD47 PNP APRT CSNK2B TXNDC5 STING1
24 hours	0.007819573	13	39	3.306288032	Unsaturated fatty acid metabolic process	http://amigo.geneontology.org/amigo/term/GO:0033559	ACAA1 PTGS2 GSTP1 ACOT8 FAAH IL1B HSD17B4 CYP1B1 DEGS1 PTGES ACSL1 ACOX1 AKR1C4
24 hours	0.010438977	74	483	1.519660338	Secretion	http://amigo.geneontology.org/amigo/term/GO:0046903	M6PR DERA ATP6V0A1 HEXB ATG5 ACAA1 SEL1L ATP6AP1 RAB21 GSTP1 CAD CPNE3 FTL RAB18 PGRMC1 DHODH RAB3A CAV1 SERPINE1 PSMA2 CDC37L1 PSMD3 ALDOC MLEC IL1A RAB14 RAB9A IL1B PPAT CHMP2A CAP1 DSG1 TMBIM1 CKAP4 STX17 PRCP GGH RCN3 SCCPDH DEGS1 ARL8A MANF PCYOX1L STOM PTGES GLUD1 ENDOD1 WNT7A CCT8 PSMD6 CLEC3B CDK5 FTH1 RAB31 TRAPPC11 TMED10 SLC30A1 SCG2 PSMD2 IMPDH2 PROS1 C6orf120 PSMD13 ATP6V0C LAMP1 IRS…
24 hours	0.011610163	4	4	9.918864097	Fever generation	http://amigo.geneontology.org/amigo/term/GO:0001660	PTGS2 IL1A IL1B PTGES
24 hours	0.012161023	31	154	1.996654461	Inorganic cation transmembrane transport	http://amigo.geneontology.org/amigo/term/GO:0098662	EHD3 ATP6V0A1 ATG5 ATP6AP1 CAV1 PPIF ATP5F1B NNT SLC25A12 HSPA2 SLC6A8 COX4I1 ATP6V1G1 RHCG AFG3L2 SLC30A5 NIPSNAP2 STOM ATP6V0D1 CDK5 ATP5F1C ATP5PD ATP5ME MMGT1 SLC30A1 ATP6V0C ERO1A MT-CO1 MT-ND4 MT-ATP6 VDAC1
24 hours	0.013746239	11	31	3.519596938	Long-chain fatty acid metabolic process	http://amigo.geneontology.org/amigo/term/GO:0001676	ACAA1 PTGS2 GSTP1 ACOT7 ACOT8 FAAH HSD17B4 CYP1B1 PTGES ACSL1 ACOX1
24 hours	0.013842371	39	213	1.816130046	Monocarboxylic acid metabolic process	http://amigo.geneontology.org/amigo/term/GO:0032787	NDUFAB1 ACAA1 PFKP PTGS2 NUP37 GSTP1 PDPR NUP188 ACOT7 SLC25A17 ACOT8 CAV1 ALDOC SLC25A12 FAAH NUP43 ACAT2 IL1B IVD SLC6A8 HSD17B4 ECHDC3 CYP1B1 DEGS1 ERLIN2 PTGES HSD17B12 DLAT OXSM ACSL1 HK1 ACOX1 ACAA2 ARV1 IRS2 AKR1C4 VDAC1 HSD17B8 EIF6
24 hours	0.015288404	23	102	2.23660661	Aerobic respiration	http://amigo.geneontology.org/amigo/term/GO:0009060	NDUFAB1 UQCRC1 CS NOP53 PPIF ATP5F1B NNT COX4I1 UQCRC2 NIPSNAP2 DLAT UQCRB AK4 NDUFS4 ATP5F1C ATP5PD NDUFS5 ATP5ME NDUFA11 UQCR10 MT-CO1 MT-ND4 MT-ATP6
24 hours	0.017855474	11	32	3.409609533	Ribonucleoside triphosphate biosynthetic process	http://amigo.geneontology.org/amigo/term/GO:0009201	CAD ATP5F1B SLC25A12 AK4 ATP5F1C ATP5PD ATP5ME CTPS1 IMPDH2 ATP6V0C MT-ATP6
24 hours	0.018055964	20	84	2.361634309	Cellular response to oxygen levels	http://amigo.geneontology.org/amigo/term/GO:0071453	PSMA4 ATP6AP1 PTGS2 NOP53 CAV1 PSMA2 PSMD3 RTN4 ROCK2 CCDC115 ATP6V1G1 ATP6V0D1 AK4 PSMD6 ACAA2 PSMD2 P4HB PSMD13 ZFP36L1 ERO1A
24 hours	0.018298606	19	78	2.416133562	Oxidative phosphorylation	http://amigo.geneontology.org/amigo/term/GO:0006119	NDUFAB1 UQCRC1 PPIF ATP5F1B COX4I1 UQCRC2 NIPSNAP2 UQCRB AK4 NDUFS4 ATP5F1C ATP5PD NDUFS5 ATP5ME NDUFA11 UQCR10 MT-CO1 MT-ND4 MT-ATP6
24 hours	0.018298606	69	453	1.510820359	Secretion by cell	http://amigo.geneontology.org/amigo/term/GO:0032940	M6PR DERA ATP6V0A1 HEXB ACAA1 SEL1L ATP6AP1 RAB21 GSTP1 CPNE3 FTL RAB18 PGRMC1 RAB3A SERPINE1 PSMA2 CDC37L1 PSMD3 ALDOC MLEC IL1A RAB14 RAB9A IL1B CHMP2A CAP1 DSG1 TMBIM1 CKAP4 STX17 PRCP GGH RCN3 SCCPDH DEGS1 ARL8A MANF PCYOX1L STOM PTGES GLUD1 ENDOD1 WNT7A CCT8 PSMD6 CLEC3B CDK5 FTH1 RAB31 TRAPPC11 TMED10 SLC30A1 SCG2 PSMD2 IMPDH2 PROS1 C6orf120 PSMD13 ATP6V0C LAMP1 IRS2 S100A13 MME CD47 PNP AP…
24 hours	0.01891199	13	43	2.998726355	Olefinic compound metabolic process	http://amigo.geneontology.org/amigo/term/GO:0120254	ACAA1 PTGS2 GSTP1 ACOT8 FAAH HSD17B4 CYP1B1 PTGES ACSL1 ACOX1 PNPLA2 AKR1C4 RDH14
24 hours	0.02056639	9	23	3.881294647	Chaperone cofactor-dependent protein refolding	http://amigo.geneontology.org/amigo/term/GO:0051085	HSPE1 HSPA2 SDF2L1 SDF2 TOR1B TOR1A HSPA13 TOR2A ERO1A
24 hours	0.020901624	28	139	1.998044566	ATP metabolic process	http://amigo.geneontology.org/amigo/term/GO:0046034	NDUFAB1 UQCRC1 PFKP NUP37 NUP188 PPIF ALDOC ATP5F1B SLC25A12 NUP43 COX4I1 UQCRC2 NIPSNAP2 UQCRB HK1 AK4 NDUFS4 ATP5F1C ATP5PD NDUFS5 ATP5ME NDUFA11 UQCR10 ATP6V0C MT-CO1 MT-ND4 MT-ATP6 EIF6
24 hours	0.021631924	16	61	2.601669271	Proton transmembrane transport	http://amigo.geneontology.org/amigo/term/GO:1902600	ATP6V0A1 ATP6AP1 PPIF ATP5F1B NNT COX4I1 ATP6V1G1 SLC30A5 ATP6V0D1 ATP5F1C ATP5PD ATP5ME ATP6V0C MT-CO1 MT-ND4 MT-ATP6
24 hours	0.02562086	12	39	3.051958184	Transition metal ion transport	http://amigo.geneontology.org/amigo/term/GO:0000041	ATP6V0A1 ATP6AP1 FTL ATP6V1G1 SLC30A5 ATP6V0D1 SLC30A7 FTH1 MMGT1 SLC30A1 ARHGAP1 ATP6V0C
24 hours	0.025973735	41	237	1.715921637	Neutrophil activation involved in immune response	http://amigo.geneontology.org/amigo/term/GO:0002283	DERA ATP6V0A1 HEXB ACAA1 GSTP1 CPNE3 FTL RAB18 PGRMC1 RAB3A PSMA2 PSMD3 ALDOC MLEC RAB14 CAP1 DSG1 TMBIM1 CKAP4 PRCP GGH DEGS1 ARL8A STOM CCT8 PSMD6 FTH1 RAB31 PSMD2 IMPDH2 C6orf120 PSMD13 ATP6V0C LAMP1 MME CD47 PNP APRT CSNK2B TXNDC5 STING1
24 hours	0.025973735	7	15	4.628803245	Response to increased oxygen levels	http://amigo.geneontology.org/amigo/term/GO:0036296	ATP6AP1 CAV1 COL1A1 CCDC115 ATP6V1G1 ATP6V0D1 MT-ATP6
24 hours	0.025973735	41	237	1.715921637	Neutrophil degranulation	http://amigo.geneontology.org/amigo/term/GO:0043312	DERA ATP6V0A1 HEXB ACAA1 GSTP1 CPNE3 FTL RAB18 PGRMC1 RAB3A PSMA2 PSMD3 ALDOC MLEC RAB14 CAP1 DSG1 TMBIM1 CKAP4 PRCP GGH DEGS1 ARL8A STOM CCT8 PSMD6 FTH1 RAB31 PSMD2 IMPDH2 C6orf120 PSMD13 ATP6V0C LAMP1 MME CD47 PNP APRT CSNK2B TXNDC5 STING1
24 hours	0.025973735	31	163	1.886409736	Inorganic ion transmembrane transport	http://amigo.geneontology.org/amigo/term/GO:0098660	EHD3 ATP6V0A1 ATG5 ATP6AP1 CAV1 PPIF ATP5F1B NNT SLC25A12 HSPA2 SLC6A8 COX4I1 ATP6V1G1 RHCG AFG3L2 SLC30A5 NIPSNAP2 STOM ATP6V0D1 CDK5 ATP5F1C ATP5PD ATP5ME MMGT1 SLC30A1 ATP6V0C ERO1A MT-CO1 MT-ND4 MT-ATP6 VDAC1
24 hours	0.025973735	69	461	1.484602218	Export from cell	http://amigo.geneontology.org/amigo/term/GO:0140352	M6PR DERA ATP6V0A1 HEXB ACAA1 SEL1L ATP6AP1 RAB21 GSTP1 CPNE3 FTL RAB18 PGRMC1 RAB3A SERPINE1 PSMA2 CDC37L1 PSMD3 ALDOC MLEC IL1A RAB14 RAB9A IL1B CHMP2A CAP1 DSG1 TMBIM1 CKAP4 STX17 PRCP GGH RCN3 SCCPDH DEGS1 ARL8A MANF PCYOX1L STOM PTGES GLUD1 ENDOD1 WNT7A CCT8 PSMD6 CLEC3B CDK5 FTH1 RAB31 TRAPPC11 TMED10 SLC30A1 SCG2 PSMD2 IMPDH2 PROS1 C6orf120 PSMD13 ATP6V0C LAMP1 IRS2 S100A13 MME CD47 PNP AP…
24 hours	0.026124486	13	45	2.865449628	Glycosaminoglycan metabolic process	http://amigo.geneontology.org/amigo/term/GO:0030203	HS3ST1 B4GALT7 HEXB FOXC1 NDST1 NAGLU FMOD IL1B KERA CHST14 SGSH BGN PRELP
24 hours	0.029210039	41	239	1.70156246	Neutrophil activation	http://amigo.geneontology.org/amigo/term/GO:0042119	DERA ATP6V0A1 HEXB ACAA1 GSTP1 CPNE3 FTL RAB18 PGRMC1 RAB3A PSMA2 PSMD3 ALDOC MLEC RAB14 CAP1 DSG1 TMBIM1 CKAP4 PRCP GGH DEGS1 ARL8A STOM CCT8 PSMD6 FTH1 RAB31 PSMD2 IMPDH2 C6orf120 PSMD13 ATP6V0C LAMP1 MME CD47 PNP APRT CSNK2B TXNDC5 STING1
24 hours	0.030486866	41	240	1.694472617	Neutrophil mediated immunity	http://amigo.geneontology.org/amigo/term/GO:0002446	DERA ATP6V0A1 HEXB ACAA1 GSTP1 CPNE3 FTL RAB18 PGRMC1 RAB3A PSMA2 PSMD3 ALDOC MLEC RAB14 CAP1 DSG1 TMBIM1 CKAP4 PRCP GGH DEGS1 ARL8A STOM CCT8 PSMD6 FTH1 RAB31 PSMD2 IMPDH2 C6orf120 PSMD13 ATP6V0C LAMP1 MME CD47 PNP APRT CSNK2B TXNDC5 STING1
24 hours	0.030486866	44	263	1.659429735	Mitochondrion organization	http://amigo.geneontology.org/amigo/term/GO:0007005	POLDIP2 NDUFAB1 GGCT ATG5 VPS35 CSNK2A2 BCS1L LMAN1 TOMM22 DHODH RAB3A PPIF GRPEL1 ATP5F1B THG1L RAB29 RAB32 BECN1 TIMM8A TOMM40 IMMT TIMM10 PNPT1 AFG3L2 NIPSNAP2 SDHAF4 SQSTM1 NDUFS4 GRPEL2 CDK5 ATP5F1C ACAA2 ATP5PD NDUFS5 ATP5ME GABARAP TMEM126A NDUFA11 TMEM11 LYRM7 MT-ND4 MT-ATP6 VDAC1 PLSCR3
24 hours	0.030486866	18	76	2.349204655	Regulation of macroautophagy	http://amigo.geneontology.org/amigo/term/GO:0016241	POLDIP2 ATP6V0A1 VPS35 RHEB RRAGC VPS26A BECN1 ATP6V1G1 UCHL1 LARP1 RRAGA ATP6V0D1 CDK5 TBK1 ATP6V0C VDAC1 SESN2 STING1
24 hours	0.030916504	17	70	2.408866995	Regulation of angiogenesis	http://amigo.geneontology.org/amigo/term/GO:0045765	FOXC1 MYDGF SIRT6 SERPINE1 IL1A RTN4 PDCL3 F3 TNFAIP3 IL1B ROCK2 COL4A2 CYP1B1 EPHA2 RHOB ADAMTS1 ITGA5
24 hours	0.031448518	5	8	6.199290061	Cellular response to increased oxygen levels	http://amigo.geneontology.org/amigo/term/GO:0036295	ATP6AP1 CAV1 CCDC115 ATP6V1G1 ATP6V0D1
24 hours	0.035853071	26	132	1.953715656	Mitochondrial transport	http://amigo.geneontology.org/amigo/term/GO:0006839	VPS35 CSNK2A2 BCS1L LMAN1 TOMM22 SLC25A17 SFXN3 PPIF GRPEL1 ATP5F1B SLC25A12 TIMM8A TOMM40 TIMM10 PNPT1 AFG3L2 GRPEL2 SFXN1 ATP5F1C ACAA2 ATP5PD ATP5ME SLC25A22 MT-ATP6 VDAC1 TMEM14C
24 hours	0.035853071	41	243	1.673553202	Granulocyte activation	http://amigo.geneontology.org/amigo/term/GO:0036230	DERA ATP6V0A1 HEXB ACAA1 GSTP1 CPNE3 FTL RAB18 PGRMC1 RAB3A PSMA2 PSMD3 ALDOC MLEC RAB14 CAP1 DSG1 TMBIM1 CKAP4 PRCP GGH DEGS1 ARL8A STOM CCT8 PSMD6 FTH1 RAB31 PSMD2 IMPDH2 C6orf120 PSMD13 ATP6V0C LAMP1 MME CD47 PNP APRT CSNK2B TXNDC5 STING1
24 hours	0.035853071	42	251	1.659730247	Leukocyte degranulation	http://amigo.geneontology.org/amigo/term/GO:0043299	DERA ATP6V0A1 HEXB ACAA1 GSTP1 CPNE3 FTL RAB18 PGRMC1 RAB3A PSMA2 PSMD3 ALDOC MLEC RAB14 CAP1 DSG1 TMBIM1 CKAP4 PRCP GGH DEGS1 ARL8A STOM CCT8 PSMD6 FTH1 RAB31 PSMD2 IMPDH2 C6orf120 PSMD13 ATP6V0C LAMP1 S100A13 MME CD47 PNP APRT CSNK2B TXNDC5 STING1
24 hours	0.035853071	17	71	2.374939291	Regulation of vasculature development	http://amigo.geneontology.org/amigo/term/GO:1901342	FOXC1 MYDGF SIRT6 SERPINE1 IL1A RTN4 PDCL3 F3 TNFAIP3 IL1B ROCK2 COL4A2 CYP1B1 EPHA2 RHOB ADAMTS1 ITGA5
24 hours	0.035853071	6	12	4.959432049	Regulation of telomerase RNA localization to Cajal body	http://amigo.geneontology.org/amigo/term/GO:1904872	CCT4 TCP1 CCT6A CCT8 CCT3 NOP10
24 hours	0.035853071	6	12	4.959432049	Positive regulation of telomerase RNA localization to Cajal body	http://amigo.geneontology.org/amigo/term/GO:1904874	CCT4 TCP1 CCT6A CCT8 CCT3 NOP10
24 hours	0.035853071	6	12	4.959432049	Protein localization to nucleoplasm	http://amigo.geneontology.org/amigo/term/GO:1990173	NOP53 CCT4 TCP1 CCT6A CCT8 CCT3
24 hours	0.037945045	32	176	1.803429836	Vasculature development	http://amigo.geneontology.org/amigo/term/GO:0001944	FOXC1 NDST1 CDC42 PTGS2 MYDGF SIRT6 SRPX2 CAV1 SERPINE1 COL1A1 ATP5F1B IL1A RTN4 PDCL3 ERRFI1 WARS2 F3 TNFAIP3 IL1B ROCK2 COL4A2 PRCP CYP1B1 EPHA2 RHOB ADAMTS1 WNT7A ITGA5 SCG2 FOSL1 ZFP36L1 COL4A1
24 hours	0.03939136	26	133	1.939026064	Angiogenesis	http://amigo.geneontology.org/amigo/term/GO:0001525	FOXC1 CDC42 PTGS2 MYDGF SIRT6 SRPX2 CAV1 SERPINE1 ATP5F1B IL1A RTN4 PDCL3 F3 TNFAIP3 IL1B ROCK2 COL4A2 PRCP CYP1B1 EPHA2 RHOB ADAMTS1 WNT7A ITGA5 SCG2 COL4A1
24 hours	0.040165427	13	48	2.686359026	Aminoglycan metabolic process	http://amigo.geneontology.org/amigo/term/GO:0006022	HS3ST1 B4GALT7 HEXB FOXC1 NDST1 NAGLU FMOD IL1B KERA CHST14 SGSH BGN PRELP
24 hours	0.040165427	9	26	3.433452957	de novo posttranslational protein folding	http://amigo.geneontology.org/amigo/term/GO:0051084	HSPE1 HSPA2 SDF2L1 SDF2 TOR1B TOR1A HSPA13 TOR2A ERO1A
24 hours	0.040165427	15	60	2.479716024	Monocarboxylic acid biosynthetic process	http://amigo.geneontology.org/amigo/term/GO:0072330	NDUFAB1 PTGS2 GSTP1 ACOT7 ACOT8 IL1B HSD17B4 DEGS1 ERLIN2 PTGES HSD17B12 OXSM AKR1C4 HSD17B8 EIF6
24 hours	0.042544472	42	254	1.640127134	Myeloid cell activation involved in immune response	http://amigo.geneontology.org/amigo/term/GO:0002275	DERA ATP6V0A1 HEXB ACAA1 GSTP1 CPNE3 FTL RAB18 PGRMC1 RAB3A PSMA2 PSMD3 ALDOC MLEC RAB14 CAP1 DSG1 TMBIM1 CKAP4 PRCP GGH DEGS1 ARL8A STOM CCT8 PSMD6 FTH1 RAB31 PSMD2 IMPDH2 C6orf120 PSMD13 ATP6V0C LAMP1 S100A13 MME CD47 PNP APRT CSNK2B TXNDC5 STING1
24 hours	0.044912232	31	171	1.798156649	Blood vessel development	http://amigo.geneontology.org/amigo/term/GO:0001568	FOXC1 NDST1 CDC42 PTGS2 MYDGF SIRT6 SRPX2 CAV1 SERPINE1 COL1A1 ATP5F1B IL1A RTN4 PDCL3 WARS2 F3 TNFAIP3 IL1B ROCK2 COL4A2 PRCP CYP1B1 EPHA2 RHOB ADAMTS1 WNT7A ITGA5 SCG2 FOSL1 ZFP36L1 COL4A1
24 hours	0.046636065	7	17	4.084238158	Viral RNA genome replication	http://amigo.geneontology.org/amigo/term/GO:0039694	ATG5 CDC42 EEA1 RAB29 VAPB ROCK2 APOBEC3C
24 hours	0.048336734	124	958	1.283861324	Cellular response to chemical stimulus	http://amigo.geneontology.org/amigo/term/GO:0070887	ATP6V0A1 PSMA4 FOXC1 ATG5 ACAA1 PFKP IP6K2 VPS35 NDST1 CDC42 ATP6AP1 PTGS2 MYDGF CXCL2 GSTP1 CAD CPNE3 MGST2 DNAJB11 RPL3 PTK6 CYB5B NOP53 GSDME CAV1 SERPINE1 PLOD3 PSMA2 PPIF PSMD3 C1QBP COL1A1 NCOA7 NNT HBEGF DPYSL3 IL1A RTN4 GPX7 ERRFI1 RRAGC F3 TNFAIP3 RAB14 TCP1 ADCY7 FMOD VAPB IL1B TNFSF9 SBDS BECN1 HSPA2 PPAT SDF2L1 DNAJB9 GDF15 LANCL2 GSTM3 ROCK2 ECHDC3 COL4A2 WNT10A CCDC115 TOR1A ATP6V1G…
24 hours	2.29E-06	151	254	1.46598449	MRNA processing	http://amigo.geneontology.org/amigo/term/GO:0006397	RBM5 AKAP8L ZCCHC8 GEMIN8 POLR2B THOC3 THRAP3 ZC3H11A SNRNP40 YBX1 DHX8 GPKOW DAZAP1 NCBP3 RBM7 GPATCH1 SNRPA GEMIN5 WBP11 SF3B2 KHSRP XRN2 PAPOLA RBM27 CDC5L CIRBP POLR2E SF3A1 ESS2 DDX17 POLDIP3 ZMAT5 SNW1 PNN CSTF1 RPRD1B RBM3 POLR2C POLR2I SUGP1 LUC7L3 SRSF9 PRPF4B PPWD1 SRSF4 SFPQ BCAS2 PRPF3 PRDX6 PPP1R8 CPSF3 RBM25 NRDE2 SMNDC1 TARDBP COIL PSPC1 HNRNPA2B1 SMU1 RBM19 WDR83 SNRNP27 RNF113A G…
24 hours	9.89E-06	137	231	1.462496152	RNA splicing	http://amigo.geneontology.org/amigo/term/GO:0008380	RBM5 AKAP8L ZCCHC8 GEMIN8 POLR2B THOC3 THRAP3 SNRNP40 YBX1 DHX8 GPKOW DAZAP1 RBM7 GPATCH1 SNRPA GEMIN5 WBP11 RTRAF SF3B2 KHSRP PAPOLA CDC5L CIRBP POLR2E SF3A1 ESS2 DDX17 ZMAT5 SNW1 PNN CSTF1 RBM3 POLR2C CCDC130 POLR2I SUGP1 PPP1R9B LUC7L3 SRSF9 PRPF4B PPWD1 SRSF4 SFPQ IVNS1ABP BCAS2 PRPF3 PRDX6 PPP1R8 CPSF3 RBM25 NRDE2 SMNDC1 TARDBP COIL PSPC1 HNRNPA2B1 SMU1 RBM19 WDR83 SNRNP27 MPHOSPH10 AHNAK RN…
24 hours	2.37E-05	115	190	1.49255514	RNA splicing, via transesterification reactions	http://amigo.geneontology.org/amigo/term/GO:0000375	RBM5 ZCCHC8 GEMIN8 POLR2B THRAP3 SNRNP40 YBX1 DHX8 GPKOW DAZAP1 RBM7 GPATCH1 SNRPA GEMIN5 WBP11 SF3B2 KHSRP PAPOLA CDC5L CIRBP POLR2E SF3A1 ESS2 DDX17 ZMAT5 SNW1 PNN CSTF1 RBM3 POLR2C POLR2I SUGP1 LUC7L3 SRSF9 PRPF4B PPWD1 SRSF4 SFPQ BCAS2 PRPF3 PRDX6 CPSF3 RBM25 SMNDC1 COIL PSPC1 HNRNPA2B1 SMU1 RBM19 WDR83 SNRNP27 MPHOSPH10 RNF113A GTF2F1 SYMPK SNRPB2 HNRNPH2 METTL16 SNRPA1 SRRM1 RBM17 PRPF38A H…
24 hours	2.37E-05	113	187	1.490125964	RNA splicing, via transesterification reactions with bulged adenosine as nucleophile	http://amigo.geneontology.org/amigo/term/GO:0000377	RBM5 ZCCHC8 GEMIN8 POLR2B THRAP3 SNRNP40 YBX1 DHX8 GPKOW DAZAP1 RBM7 GPATCH1 SNRPA GEMIN5 WBP11 SF3B2 PAPOLA CDC5L CIRBP POLR2E SF3A1 ESS2 DDX17 ZMAT5 SNW1 PNN CSTF1 RBM3 POLR2C POLR2I SUGP1 LUC7L3 SRSF9 PRPF4B PPWD1 SRSF4 SFPQ BCAS2 PRPF3 PRDX6 CPSF3 RBM25 SMNDC1 COIL PSPC1 HNRNPA2B1 SMU1 RBM19 WDR83 SNRNP27 RNF113A GTF2F1 SYMPK SNRPB2 HNRNPH2 METTL16 SNRPA1 SRRM1 RBM17 PRPF38A HNRNPA1 WDR33 BUD…
24 hours	2.37E-05	113	187	1.490125964	MRNA splicing, via spliceosome	http://amigo.geneontology.org/amigo/term/GO:0000398	RBM5 ZCCHC8 GEMIN8 POLR2B THRAP3 SNRNP40 YBX1 DHX8 GPKOW DAZAP1 RBM7 GPATCH1 SNRPA GEMIN5 WBP11 SF3B2 PAPOLA CDC5L CIRBP POLR2E SF3A1 ESS2 DDX17 ZMAT5 SNW1 PNN CSTF1 RBM3 POLR2C POLR2I SUGP1 LUC7L3 SRSF9 PRPF4B PPWD1 SRSF4 SFPQ BCAS2 PRPF3 PRDX6 CPSF3 RBM25 SMNDC1 COIL PSPC1 HNRNPA2B1 SMU1 RBM19 WDR83 SNRNP27 RNF113A GTF2F1 SYMPK SNRPB2 HNRNPH2 METTL16 SNRPA1 SRRM1 RBM17 PRPF38A HNRNPA1 WDR33 BUD…
24 hours	0.00015064	268	524	1.261216524	RNA processing	http://amigo.geneontology.org/amigo/term/GO:0006396	RBM5 AKAP8L UTP18 ZCCHC8 NSUN2 GEMIN8 POLR2B THOC3 THRAP3 ZC3H11A TARBP1 SNRNP40 WDR3 YBX1 RRP15 DHX8 GPKOW FTSJ1 DAZAP1 NCBP3 RBM7 RBMS2 GPATCH1 SNRPA GEMIN5 NUFIP1 WBP11 DIMT1 RTRAF SF3B2 DDX18 KHSRP XRN2 ESF1 PAPOLA RBM27 CDC5L CIRBP POLR2E SF3A1 PES1 ESS2 DDX17 POLDIP3 ZMAT5 SNW1 PNN CSTF1 RPRD1B RBM3 POLR2C MTFMT POP1 INTS10 PIH1D1 CCDC130 POLR2I DDX49 SUGP1 PTCD1 TRDMT1 GTPBP4 FTSJ3 UTP6 PP…
24 hours	0.000712766	48	69	1.715450898	Mitochondrial translational elongation	http://amigo.geneontology.org/amigo/term/GO:0070125	MRPS10 MRPS34 MRPL22 MRPL28 MRPS33 MRPS31 MRPL27 MRPL2 MRPS30 MRPL19 MRPL37 MRPS15 MRPS14 MRPS2 MRPS7 MRPL34 ERAL1 MRPS9 MRPL50 MRPL15 MRPL24 MRPL9 MRPS5 MRPS28 MRPL17 MRPS18C MRPL16 MRPL58 MRPL13 AURKAIP1 TUFM GADD45GIP1 MRPL14 MRPL41 MRPL54 MRPL40 MRPL42 MRPL38 MRPL53 MRPS18B MRPL20 MRPL33 MRPS6 MRPL46 MRPS21 MRPL45 MRPS12 MRPL23
24 hours	0.000712766	47	67	1.729853004	Mitochondrial translational termination	http://amigo.geneontology.org/amigo/term/GO:0070126	MRPS10 MRPS34 MRPL22 MRPL28 MRPS33 MRPS31 MRPL27 MRPL2 MRPS30 MRPL19 MRPL37 MRPS15 MRPS14 MRPS2 MRPS7 MRPL34 ERAL1 MRPS9 MRPL50 MRPL15 MRPL24 MRPL9 MRPS5 MRPS28 MRPL17 MRPS18C MRPL16 MRPL58 MRPL13 AURKAIP1 GADD45GIP1 MRPL14 MRPL41 MRPL54 MRPL40 MRPL42 MRPL38 MRPL53 MRPS18B MRPL20 MRPL33 MRPS6 MRPL46 MRPS21 MRPL45 MRPS12 MRPL23
24 hours	0.001340842	73	118	1.525551937	Cellular protein complex disassembly	http://amigo.geneontology.org/amigo/term/GO:0043624	CAPG MRPS10 KIF2A NCK2 WDR1 MRPS34 CAPZB MRPL22 MRPL28 MRPS33 MRPS31 MTPN PPP1R9B MRPL27 MRPL2 MRPS30 SPTBN1 MRPL19 MRPL37 MRPS15 VPS4B MRPS14 ETF1 MRPS2 MRPS7 MRPL34 MAP1B ERAL1 VPS4A SWAP70 MRPS9 MRPL50 MRPL15 TMOD3 SH3GL1 MRPL24 MRPL9 MRPS5 MRPS28 ADD3 MRPL17 NCK1 TAOK1 MRPS18C CLASP2 MID1IP1 MRPL16 MRPL58 MRPL13 SPTBN2 AURKAIP1 GADD45GIP1 MRPL14 MRPL41 MRPL54 MRPL40 MRPL42 MRPL38 MRPL53 MRPS1…
24 hours	0.00238406	96	166	1.426097734	Protein-containing complex disassembly	http://amigo.geneontology.org/amigo/term/GO:0032984	DVL2 VTA1 CAPG MRPS10 SMARCD1 DHX8 KIF2A NCK2 WDR1 MRPS34 CAPZB MRPL22 GSK3B MRPL28 MRPS33 SUPT16H MRPS31 GRWD1 MTPN PPP1R9B MRPL27 MRPL2 MRPS30 CSNK1A1 SPTBN1 MRPL19 MRPL37 MRPS15 VAMP8 VPS4B MRPS14 ETF1 MRPS2 MRPS7 RPL23 KLC1 SMARCA4 MRPL34 CHMP1A MAP1B ERAL1 VPS4A SWAP70 MRPS9 MRPL50 HMGA1 MRPL15 TMOD3 IGF1R SH3GL1 MRPL24 MRPL9 MRPS5 CHMP7 MRPS28 ADD3 MRPL17 NCK1 TAOK1 UBQLN4 MRPS18C CLASP2 MI…
24 hours	0.010726186	48	74	1.599542053	Translational termination	http://amigo.geneontology.org/amigo/term/GO:0006415	MRPS10 MRPS34 MRPL22 MRPL28 MRPS33 MRPS31 MRPL27 MRPL2 MRPS30 MRPL19 MRPL37 MRPS15 MRPS14 ETF1 MRPS2 MRPS7 MRPL34 ERAL1 MRPS9 MRPL50 MRPL15 MRPL24 MRPL9 MRPS5 MRPS28 MRPL17 MRPS18C MRPL16 MRPL58 MRPL13 AURKAIP1 GADD45GIP1 MRPL14 MRPL41 MRPL54 MRPL40 MRPL42 MRPL38 MRPL53 MRPS18B MRPL20 MRPL33 MRPS6 MRPL46 MRPS21 MRPL45 MRPS12 MRPL23
24 hours	0.035770061	24	32	1.849470499	SnRNA transcription	http://amigo.geneontology.org/amigo/term/GO:0009301	POLR2B POLR2E RPRD1B POLR2C INTS10 POLR2I RPAP2 GTF2F1 GTF2B INTS12 NABP2 GTF2A2 POLR2D MEPCE PHAX INTS8 POLR2G POLR2L INTS5 GTF2F2 GTF2E2 TAF9 CDK7 CC2D1A
24 hours	0.035770061	41	63	1.604831544	Actomyosin structure organization	http://amigo.geneontology.org/amigo/term/GO:0031032	CNN2 PFN2 WDR1 NEBL EPB41L2 ITGB5 EPB41L1 PXN SLC9A1 PPM1F SIX4 MET PDLIM1 PRKAR1A EPB41L5 ITGB1BP1 PTK2B EPB41L4A VPS4A FHOD1 FHDC1 TMOD3 FRMD6 PAK1 BRAF F11R CSRP1 ALKBH4 RACGAP1 CLASP2 SMAD3 PDCD6IP KRT19 CSRP2 PAK2 TACSTD2 CDC42BPB MTOR FLII EPHA1 ZYX
24 hours	0.035770061	24	32	1.849470499	SnRNA transcription by RNA polymerase II	http://amigo.geneontology.org/amigo/term/GO:0042795	POLR2B POLR2E RPRD1B POLR2C INTS10 POLR2I RPAP2 GTF2F1 GTF2B INTS12 NABP2 GTF2A2 POLR2D MEPCE PHAX INTS8 POLR2G POLR2L INTS5 GTF2F2 GTF2E2 TAF9 CDK7 CC2D1A
